# Supplementary material for: Hyphae of the fungus Aspergillus nidulans demonstrate chemotropism to nutrients and pH
Source: PLoS Biol. 2024 Jul 30;22(7):e3002726. doi: 10.1371/journal.pbio.3002726 (PMC11288418; doi:10.1371/journal.pbio.3002726)
Supplement: S1 Data — (XLSX) [file pbio.3002726.s001.xlsx]

## Sheet: Sheet1
Fig.1C
		8h	10h	14	18
	top	9	13	22	29
	bottom	11	12	12	13
Fig.1G
					mean	SD		two-tailed P value
Ctr	4.47	0	7.04	6.36	4.46667	3.88316
Glc : C	35	30	46	40	38.6667	8.0829		0.0028
Gly＋Gly : Gly	50	35	40	45	40	5		0.0046
Gly＋0.1Gly : Gly	13.6	10	15	21	15.3333	5.50757		0.04
Fig.2E
					mean	SD		two-tailed P value
Ctr	4.47333	0	7.04	6.36	4.46667	3.88316
NH4Cl 7mM					-41
NH4Cl 0.7 mM					-39
NH4Cl 0.01 mM					5
meaA,mepA-C		-1	9	15	7.66667	8.0829		0.5
Fig.2H					mean	SD
Ctr	-4.5	0	-7	-6.4	-4.46667	3.87986
NaNO3, 70mM		-35	-28	-20	-27.6667	7.50555		0.0047
NaNO3, 7mM		-37	-33	-17	-29	10.583		0.0088
NaNO3, 0.7mM		-13	-18	-3	-11.3333	7.63763		0.2
Fig.2J					mean	SD
WT NaNo3		-36	-28	-15	-26.3333	10.5987
DnrtA		-1	-15	-12	-9.33333	7.37111		0.085
DnrtB (70mM)		-28	-15	-20	-21	6.55744		0.5
DnrtB (7mM)		-15	0	2	-4.33333	9.29157		0.054
niaD15		-12	-7	0	-6.33333	6.02771		0.047
Fig.3D					mean	SD
Ctr	4.47333	0	7.04	6.36	4.5	3.9
pH3 : pH4					-53.8
pH4 : pH5					33.3
pH5 : pH6.5					28.58
pH6.5 : pH8					40.84
Fig.3J
Ctr	4.47333	0	7.04	6.36	4.5	3.9
Citric acid pH4					26.7
Citric acid pH5					20
Citric acid pH6.5					9.68
Glutamic acid pH4					44.18
Glutamic acid pH5					28.58
Glutamic acid pH6.5					7.4
Fig.4A
Ctr gluc	4.47333	0	7.04	6.36	4.46	3.88
Ctr glyc		2	10	5	5.66667	4.04145
WT pH4 : pH6.5		41	38	26	35	7.93725		0.001
pmaA k.d. pH4 : pH6.5		8	5	1	4.66667	3.51188		0.76
pmaA de-rep pH4 : pH6.5		35	31	26	30.6667	4.50925		0.0004
acid-PacC pH4 : pH6.5		48	35	38	40.3333	6.80686		0.0003
alkali-PacC pH4 : pH6.5		42	35	32	36.3333	5.1316		0.0002
Fig.4I
	up			low
time[min]	Mean	StdDev		Mean	StdDev
0	43.973	18.311		19.645	11.996
2	44.571	16.344		20.974	10.312
4	33.513	17.518		21.793	14.11
6	43.753	16.258		19.735	10.492
8	33.635	10.073		20.729	7.033
10	30.019	19.081		20.83	9.177
12	30.918	13.755		21.528	11.118
14	34.792	8.232		16.601	8.754
16	19.799	7.469		15.803	6.644
17	13.54	4.945		21.221	8.993
18	14.584	10.856		27.194	12.496
19	12.381	5.833		22.117	6.95
Fig. S1F	Movie 2
time[h]	up: Gly+Glu	low: Gly
0	3.635	0.404
1	3.536	2.111
2	3.734	1.354
3	4.889	3.72
4	5.669	3.646
5	7.168	1.36
6	7.922	1.21
7	8.71	2.272
8	9.68	4.043
9	9.97	4.82
10	12.583	2.511
11	14.361	4.827
12	20.499	2.606
13	23.831	3.422
14	29.321	4.519
15	37.838	6.707
16	48.78	9.962
Fig. S2C	Movie 3
time[h]	up : NH4Cl	low : -N
1	4.691	5.387
2	5.374	13.158
3	6.022	20.945
4	5.567	23.485
5	6.164	29.774
6	6.344	31.14
7	6.246	34.306
8	6.954	36.027
9	7.339	38.557
10	8.16	44.981
11	8.809	45.982
12	10.344	48.715
13	12.357	52.298
14	17.982	53.941
15	19.983	70.068
16	22.819	76.385
Fig. S2H	Movie 4
time[h]	up : NaNO3	low : -N
1	1.138	4.333
2	1.937	6.453
3	1.875	6.691
4	2.558	9.823
5	2.868	11.898
6	3.918	14.544
7	5.67	23.698
8	7.869	22.794
9	9.787	31.677
10	11.587	39.765
Fig. S3B	Movie 5
time[h]	up : pH 6.5	low : pH8
1	0.779	1.46
3	2.037	1.481
5	4.132	2.403
7	6.093	2.494
9	10.2	1.772
11	19.787	3.074
13	39.145	7.075
15	53.703	11.048
17	64.335	19.183
Fig. S4B	Ctr	WT NaNO3	pmaA kd	pmaA de-rep
	-5	-26	-3	-16

## Sheet: Movie1, 1D, S1A, S1B
x (μm)	y (μm)	hour
262.113	48.9797	8
268.528	40.7315	8
220.872	25.1514	8
204.375	3.15568	8
210.79	-3.25952	8
257.531	-12.4244	8
218.122	-42.6683	8
293.273	-50.0002	8
325.35	-36.2531	8
341.847	-35.3364	8
416.081	18.7358	8
418.831	27.9007	8
448.158	48.9797	8
466.488	37.0655	8
76.9842	-21.5893	8
114.56	-4.17623	8
39.4088	-14.2574	8
35.7428	-33.5034	8
232.786	11.4039	8
260.28	-47.2505	8
428.084	46.326	10
483.959	48.0721	10
495.017	47.4902	10
405.966	16.0606	10
400.728	-9.54894	10
400.146	-30.502	10
333.795	-36.9045	10
309.349	-38.6506	10
266.861	-20.0255	10
270.353	7.91198	10
312.842	21.8807	10
294.217	43.998	10
222.627	47.4902	10
220.299	29.447	10
198.763	22.4626	10
192.943	-1.40037	10
126.01	2.6737	10
52.6739	10.24	10
43.9435	11.4042	10
11.9315	-26.428	10
20.6619	-31.0839	10
73.0447	-31.0839	10
109.713	-18.2794	10
114.951	-37.4864	10
353.584	-31.6663	10
528.144	48.8828	12
547.748	44.8469	12
474.523	44.8469	12
416.288	24.0902	12
382.847	19.4774	12
392.648	-0.702486	12
428.973	-3.00908	12
420.324	-5.31524	12
422.054	-17.9998	12
367.279	-44.5226	12
352.865	-33.5674	12
283.099	-3.58551	12
271.567	32.7388	12
275.604	47.1531	12
311.351	46.0002	12
327.496	32.7388	12
186.811	21.784	12
174.126	-1.27935	12
219.099	52.3423	12
241.009	47.7299	12
125.694	3.33341	12
107.82	-17.4234	12
105.513	-16.2701	12
40.9369	-15.6936	12
53.045	13.7118	12
53.045	2.75697	12
45.5496	3.33341	12
26.5226	-8.7747	12
65.1531	25.2435	12
11.5315	20.6307	12
22.4863	26.9732	12
14.9909	-26.6484	12
605.078	46.8715	14
628.633	45.6936	14
537.357	45.6936	14
479.057	47.4602	14
510.268	20.9604	14
486.713	-2.00603	14
387.78	44.5161	14
337.725	12.7164	14
318.881	11.5384	14
325.947	-7.30599	14
371.88	-47.3498	14
394.258	-39.1057	14
376.591	-17.3167	14
344.792	29.205	14
299.447	12.7164	14
278.248	-6.12807	14
265.292	-2.00603	14
261.17	-16.1392	14
139.86	-13.1947	14
126.316	-8.48346	14
115.716	-22.0279	14
136.327	-2.00603	14
77.4381	8.00514	14
100.994	12.1272	14
96.2825	33.327	14
163.415	3.8831	14
190.504	7.4164	14
175.782	44.5161	14
48.5829	24.4937	14
57.4162	23.905	14
235.259	20.9604	14
238.793	47.4602	14
281.192	44.5161	14
484.946	26.2604	14
735.867	47.1098	16
700.983	48.9955	16
602.93	42.3959	16
544.475	47.1098	16
522.791	44.2816	16
440.766	42.3959	16
361.57	22.5968	16
287.087	40.5103	16
305.001	14.1112	16
247.489	-17.9444	16
253.146	-4.74487	16
238.061	19.7681	16
107.952	23.5394	16
159.807	35.7959	16
114.552	24.4825	16
91.9246	7.51163	16
168.292	1.85468	16
140.008	15.0542	16
361.57	-34.9153	16
369.112	-20.7727	16
362.512	-23.6014	16
278.602	-2.85922	16
258.803	32.9677	16
847.419	41.0134	18
800.765	44.8375	18
747.992	41.0134	18
681.453	28.0115	18
636.329	31.8356	18
626.386	24.9522	18
594.264	26.4818	18
570.554	44.0727	18
560.612	34.13	18
502.486	43.3078	18
478.776	44.0727	18
460.421	23.4226	18
441.3	38.7189	18
425.239	38.7189	18
403.824	15.7744	18
378.585	42.543	18
349.522	40.2486	18
349.522	14.2447	18
380.115	-46.1759	18
363.289	-47.7055	18
340.344	-47.7055	18
324.283	-46.9407	18
282.983	-27.8203	18
263.098	-45.4111	18
241.683	-49.2352	18
235.564	-8.69981	18
216.444	-8.69981	18
204.207	-23.9962	18
262.333	10.4207	18
250.096	33.3652	18
236.329	37.9541	18
212.62	40.2486	18
205.736	23.4226	18
189.675	44.8375	18
166.73	43.3078	18
139.197	-31.6444	18
123.136	11.9503	18
91.0134	-33.9388	18
17.5908	-51.5296	18
22.1797	9.65583	18
31.3576	20.3633	18

## Sheet: Movie2, S1D, S1E
x (μm)	y (μm)	hour
457	26	10
424	36	10
381	44	10
345	40	10
147	-1	10
130	-26	10
175	35	10
93	-3	10
22	-3	10
38	-20	10
498	-8	12
541	8	12
528	16	12
538	45	12
493	43	12
425	-9	12
443	24	12
450	39	12
274	20	12
299	45	12
276	46	12
235	5	12
237	48	12
192	45	12
195	48	12
173	14	12
212	27	12
130	-22	12
114	-1	12
82	33	12
103	28	12
126	46	12
39	28	12
606	43	14
647	25	14
601	24	14
652	16	14
650	-7	14
569	11	14
527	5	14
543	8	14
531	22	14
495	19	14
407	24	14
367	23	14
384	22	14
389	15	14
375	11	14
382	-9	14
422	-21	14
251	17	14
264	38	14
212	23	14
190	32	14
211	-5	14
165	-19	14
130	-23	14
142	4	14
156	37	14
59	0	14
795	48	16
736	50	16
736	34	16
767	5	16
787	-8	16
653	-14	16
609	-6	16
636	21	16
651	22	16
543	18	16
527	23	16
497	2	16
484	-14	16
505	-16	16
518	43	16
442	-11	16
426	-23	16
370	-18	16
389	-27	16
397	-22	16
401	-20	16
411	-16	16
410	1	16
362	-1	16
353	-8	16
309	-20	16
284	28	16
302	27	16
244	-10	16
246	-22	16
170	-42	16
150	-29	16
94	-35	16
78	-22	16
233	3	16
271	11	16
423	44	16
409	6	16

## Sheet: Movie3, 2C, S2B
x (μm)	y (μm)	hour
91	-19	1
213	-16	1
270	0	1
324	-23	1
342	-28	1
407	-42	1
510	-31	1
480	-45	1
798	-37	1
323	-29	1
901	-42	3
589	-44	3
561	-39	3
479	-45	3
422	-19	3
325	-42	3
307	-30	3
330	-25	3
220	-35	3
146	-41	3
37	-41	3
407	-34	3
391	-42	3
298	-19	3
110	-47	5
231	-45	5
253	-48	5
302	-29	5
257	49	5
351	-46	5
445	-46	5
470	-44	5
483	-46	5
425	-11	5
673	-48	5
659	-25	5
573	-46	5
511	-43	5
389	-46	5
99	-35	7
183	-27	7
290	44	7
267	47	7
318	2	7
463	6	7
440	-42	7
474	-42	7
370	-46	7
331	-44	7
610	-26	7
705	-6	7
681	4	7
718	-41	7
693	-46	7
741	-30	7
569	-42	7
491	-31	7
423	-9	7

## Sheet: Movie4, S2F, S2G
x (μm)	y (μm)	hour
80	-39	1
175	8	1
186	17	1
206	-4	1
270	12	1
272	26	1
286	24	1
291	25	1
288	-4	1
369	24	1
50	3	3
104	-2	3
176	32	3
248	49	3
352	48	3
335	44	3
292	32	3
238	31	3
267	0	3
245	-21	3
258	-30	3
294	-34	3
349	-16	3
380	0	3
370	-40	3
433	-36	3
370	24	3
333	-5	3
174	-20	3
150	-20	3
25	30	5
62	9	5
64	21	5
88	41	5
175	32	5
189	25	5
157	21	5
127	-12	5
91	-14	5
175	-20	5
161	-22	5
230	-21	5
221	6	5
203	-17	5
235	26	5
257	29	5
285	40	5
300	34	5
271	25	5
319	15	5
334	-6	5
358	30	5
365	23	5
465	-14	5
522	-14	5
599	-21	5
347	-43	5
282	-43	5
738	-45	7
640	-17	7
590	-39	7
452	-41	7
430	-29	7
429	11	7
403	2	7
385	21	7
366	30	7
336	26	7
417	22	7
482	44	7
416	47	7
359	48	7
307	37	7
288	41	7
271	38	7
237	28	7
254	33	7
262	27	7
215	21	7
316	-15	7
302	-19	7
370	-9	7
187	-21	7
180	-18	7
188	-4	7
196	32	7
181	37	7
158	34	7
156	36	7
141	23	7
120	30	7
102	-44	7
31	-18	7
633	47	9
604	45	9
468	43	9
451	32	9
306	45	9
314	37	9
283	42	9
243	25	9
255	29	9
259	26	9
447	18	9
466	12	9
405	25	9
394	28	9
390	30	9
371	32	9
338	29	9
337	5	9
412	-19	9
394	-9	9
430	-11	9
540	-42	9
557	-45	9
503	-19	9
862	-49	9
749	-46	9
404	-44	9

## Sheet: Movie5, 3C
x (μm)	y (μm)	hour
409.26	41.2419	6
353.452	35.0416	6
323.333	44.7858	6
317.132	19.0962	6
249.808	-6.59347	6
250.694	-36.7124	6
82.3833	11.1239	6
27.4611	38.5845	6
117.817	29.7258	6
539.922	38.5845	8
483.228	45.6713	8
422.105	20.8681	8
381.356	36.8126	8
385.785	-0.392218	8
350.352	-40.2554	8
306.059	-1.27862	8
277.712	10.2375	8
268.854	24.411	8
151.037	20.8681	8
89.0277	6.69454	8
73.9678	3.15072	8
45.6208	-2.16413	8
77.5116	-27.8538	8
47.3927	18.2106	8
121.804	26.1829	8
606.361	41.2419	10
671.913	29.7258	10
590.415	-22.5389	10
538.151	28.8403	10
528.407	38.5845	10
467.283	12.8949	10
465.511	-4.82156	10
448.68	-14.5657	10
435.392	-37.5979	10
428.305	-46.4566	10
282.142	-15.4521	10
324.662	-26.0818	10
339.721	42.1284	10
368.068	36.8126	10
291	43.0139	10
286.571	27.0684	10
237.849	-23.4244	10
236.077	-30.5112	10
129.776	2.26521	10
162.552	-15.4521	10
146.607	-29.6257	10
259.995	43.0139	10
765.523	44.8088	12
735.538	43.0447	12
801.683	1.59402	12
645.58	8.64954	12
597.073	-31.9195	12
560.914	2.47562	12
560.914	42.1631	12
529.163	35.1075	12
553.858	33.3434	12
523.872	28.052	12
541.51	-43.3848	12
496.531	6.88544	12
471.838	-15.1627	12
285.748	-10.7529	12
263.7	-3.6974	12
242.534	-24.864	12
239.887	-20.4551	12
455.962	38.6348	12
612.066	43.9272	12
455.962	18.3508	12
396.873	19.2324	12
362.477	23.6422	12
340.428	33.3434	12
279.574	16.5867	12
246.942	22.7606	12
216.957	39.5173	12
160.513	-0.170088	12
163.159	-0.170088	12
112.888	20.9965	12
130.527	16.5867	12
113.77	-28.3922	12
329.845	-27.5106	12
165.804	-16.9268	12

## Sheet: Movie6, 3H
x (μm)	y (μm)	hour
689	44	8
700	10	8
488	38	8
424	43	8
319	-44	8
205	-48	8
180	-37	8
179	-1	8
121	3	8
94	15	8
50	15	8
35	-20	8
32	-41	8
75	5	8
603	11	10
807	42	10
334	-45	10
493	41	10
578	41	10
209	-54	10
182	-40	10
175	-24	10
214	0	10
270	41	10
164	5	10
58	-35	10
943	28	12
769	20	12
923	43	12
510	15	12
585	35	12
673	43	12
494	-46	12
304	45	12
272	1	12
251	10	12
225	-38	12
194	-42	12
836	25	14
682	-45	14
664	38	14
611	37	14
342	42	14
338	3	14
315	8	14
323	5	14
330	-42	14
252	-45	14
194	-39	14
407	22	14

## Sheet: pmaA k.d., 4C
x (μm)	y (μm)	hour
373	-2	2
227	-26	2
318	-17	2
238	24	2
152	-19	2
189	10	2
123	-4	2
61	-43	2
38	0	2
20	-4	2
253	-43	2
409	45	4
381	-28	4
362	-35	4
352	-26	4
318	-45	4
229	-23	4
194	-17	4
185	-44	4
207	15	4
123	-1	4
116	11	4
36	15	4
23	8	4
95	-30	4
434	42	6
408	-10	6
430	-44	6
412	-45	6
348	-28	6
292	-12	6
265	39	6
179	41	6
234	-14	6
251	-24	6
314	-47	6
244	-42	6
211	-27	6
179	-39	6
133	-7	6
73	-30	6
67	-5	6
52	25	6
449	-18	8
512	44	8
322	43	8
260	28	8
289	-6	8
112	46	8
71	29	8
346	-36	8
420	-44	8
524	-44	8
318	-43	8
149	-21	8
221	-30	8
132	-20	8
196	6	8
280	-31	8
93	21	8
85	-13	8
